# Supplementary material for: Risk Categorization in On-Farm Welfare in Different-Sized Dairy Sheep Flocks
Source: Animals (Basel). 2024 May 7;14(10):1401. doi: 10.3390/ani14101401 (PMC11117197; doi:10.3390/ani14101401)
Supplement: Supplementary file 1 [file animals-14-01401-s001.zip]

Archive with 1 entries (1 files):
- animals-2912355-supplementary.pdf
